# Supplementary material for: Decreasing seagrass density negatively influences associated fauna
Source: PeerJ. 2015 Jun 23;3:e1053. doi: 10.7717/peerj.1053 (PMC4485706; doi:10.7717/peerj.1053)
Supplement: Appendix S1 — Raw data (fish catches) collected at Porthdinllaen during 2012 and 2013 using a seine net. [file peerj-03-1053-s001.xlsx]

## Sheet: High vs low original raw data
Cover			High	High	High	High	High	High	High	High					Low	Low	Low	Low	Low	Low	Low	Low						Family	Species	Mean	St.Dev	Frequency (%)	Mean	St.Dev	Frequency (%)	Mean	St.Dev	Frequency (%)
Family	Species	Name	1	2	3	4	5	6	7	8	mean	STDEV	frequency	% frequency	1	2	3	4	5	6	7	8	mean	STDEV	frequency	% frequency		Atherinidae	Atherina prebyter	0.625	1.06066	37.5	1.25	1.83225	50	0.9375	1.48183	43.75
Gobiidae	Pomatoschistus minutus	Sand goby	0	0	0	0	0	0	0	0	0	0	0	0	0	0	0	0	0	0	1	0	0.125	0.353553	1	12.5		Callionymidae	Callionymus lyra	0.875	0.834523	62.5	0	0	0	0.4375	0.727438	31.25
Labridae	Symphodus melops	Corkwing	8	0	2	1	4	1	2	1	2.375	2.55999	7	87.5	0	0	0	0	0	0	0	0	0	0	0	0		Clupeidae	Clupea harengus	8	17.2378	62.5	0.375	0.517549	37.5	4.1875	12.4216	50
Gasterosteidae	Spinachia spinachia	Fifteen-spined stickleback	1	0	1	0	1	1	0	2	0.75	0.707107	5	62.5	1	1	0	0	0	0	0	0	0.25	0.46291	2	25		Cottidae	Taurulus bubalis	0.625	0.517549	62.5	0.25	0.46291	25	0.4375	0.512348	43.75
Pleuronectidae	Pleuronectes platessa	Plaice	0	0	0	0	0	0	1	0	0.125	0.353553	1	12.5	2	7	2	0	1	3	1	2	2.25	2.12132	7	87.5		Crangonidae	Crangon crangon	0.625	1.18773	25	0	0	0	0.3125	0.873212	12.5
Palaemonidae	Palaemon serratus	Common prawn	51	45	2	3	3	22	77	15	27.25	27.6341	8	100	20	68	10	107	92	53	12	35	49.625	36.8663	8	100		Gadidae	Pollachius pollachius	7.25	4.77344	100	5.625	5.44944	100	6.4375	5.01955	100
Crangonidae	Crangon crangon	Brown shrimp	0	3	0	0	0	0	0	2	0.625	1.18773	2	25	0	0	0	0	0	0	0	0	0	0	0	0			Gadus morhua	1.125	1.24642	62.5	1.25	1.83225	50	1.1875	1.5152	56.25
Cottidae	Taurulus bubalis	Sea Scorpion	1	1	1	0	0	0	1	1	0.625	0.517549	5	62.5	0	0	1	0	0	0	1	0	0.25	0.46291	2	25		Gasterosteidae	Spinachia spinachia	0.75	0.707107	62.5	0.25	0.46291	25	0.5	0.632456	43.75
Callionymidae	Callionymus lyra	common dragonet	1	0	2	0	2	0	1	1	0.875	0.834523	5	62.5	0	0	0	0	0	0	0	0	0	0	0	0		Gobiidae	Pomatoschistus minutus	0	0	0	0.125	0.353553	12.5	0.0625	0.25	6.25
Gobiidae	Gobiusculus flavescens	two-spot goby	3	0	1	0	1	1	0	0	0.75	1.0351	4	50	0	0	0	0	0	0	0	0	0	0	0	0			Gobiusculus flavescens	0.75	1.0351	50	0	0	0	0.375	0.806226	25
Clupeidae	Clupea harengus	herring	0	50	0	9	1	0	1	3	8	17.2378	5	62.5	0	1	0	0	1	0	0	1	0.375	0.517549	3	37.5		Labridae	Symphodus melops	2.375	2.55999	87.5	0	0	0	1.1875	2.136	43.75
Labridae	Centrolabrus exoletus	rock cook	0	1	0	0	0	0	0	0	0.125	0.353553	1	12.5	0	0	0	0	0	0	0	0	0	0	0	0			Centrolabrus exoletus	0.125	0.353553	12.5	0	0	0	0.0625	0.25	6.25
Labridae	Labrus bergylta	ballan wrasse	2	0	0	1	2	0	0	0	0.625	0.916125	3	37.5	0	0	0	0	0	0	0	0	0	0	0	0			Labrus bergylta	0.625	0.916125	37.5	0	0	0	0.3125	0.704154	18.75
Gadidae	Pollachius pollachius	pollack	9	13	12	4	12	1	4	3	7.25	4.77344	8	100	6	7	1	3	4	18	1	5	5.625	5.44944	8	100		Lotidae	Ciliata mustela	0.125	0.353553	12.5	0.125	0.353553	12.5	0.125	0.341565	12.5
Atherinidae	Atherina prebyter	sand smelt	0	1	1	0	0	0	3	0	0.625	1.06066	3	37.5	0	1	1	0	0	5	3	0	1.25	1.83225	4	50		Palaemonidae	Palaemon serratus	27.25	27.6341	100	49.625	36.8663	100	38.4375	33.528	100
Syngnathidae	Syngnathus acus	greater pipefish	0	0	1	0	1	0	1	0	0.375	0.517549	3	37.5	0	0	0	0	0	0	0	0	0	0	0	0		Pleuronectidae	Pleuronectes platessa	0.125	0.353553	12.5	2.25	2.12132	87.5	1.1875	1.83371	50
Lotidae	Ciliata mustela	five bearded rockling	1	0	0	0	0	0	0	0	0.125	0.353553	1	12.5	0	0	0	1	0	0	0	0	0.125	0.353553	1	12.5		Scyliorhinidae	Scyliorhinus canicula	0.125	0.353553	12.5	0	0	0	0.0625	0.25	6.25
Gadidae	Gadus morhua	atlantic cod	3	3	0	0	1	0	1	1	1.125	1.24642	5	62.5	1	0	1	0	0	5	3	0	1.25	1.83225	4	50		Syngnathidae	Syngnathus acus	0.375	0.517549	37.5	0	0	0	0.1875	0.403113	18.75
Scyliorhinidae	Scyliorhinus canicula	dogfish	0	0	1	0	0	0	0	0	0.125	0.353553	1	12.5	0	0	0	0	0	0	0	0	0	0	0	0			Entelurus aequoreus	0.25	0.46291	25	0	0	0	0.125	0.341565	12.5
Syngnathidae	Entelurus aequoreus	snake pipefish	0	0	1	0	0	0	0	1	0.25	0.46291	2	25	0	0	0	0	0	0	0	0	0	0	0	0
		SUM	80	117	25	18	28	26	92	30					30	85	16	111	98	84	22	43
		no of species	10	8	11	5	10	5	10	10					5	6	6	3	4	5	7	4
			Dense	Sparse				dense	sparse
		Mean no of individuals per haul	52	61.125		mean no of spp per sample		8.625	5
		Stdev	38.2286	37.4259				2.38672	1.30931

## Sheet: For Primer
Family	Species	Common Name	High Cover	High Cover	High Cover	High Cover	High Cover	High Cover	High Cover	High Cover	Low Cover	Low Cover	Low Cover	Low Cover	Low Cover	Low Cover	Low Cover	Low Cover	Mean	Stdev	FREQUENCY	% FREQUENCY
Atherinidae	Atherina prebyter	sand smelt	0	1	1	0	0	0	3	0	0	1	1	0	0	5	3	0	0.9375	1.48183	7	43.75
Callionymidae	Callionymus lyra	common dragonet	1	0	2	0	2	0	1	1	0	0	0	0	0	0	0	0	0.4375	0.727438	5	31.25
Clupeidae	Clupea harengus	herring	0	50	0	9	1	0	1	3	0	1	0	0	1	0	0	1	4.1875	12.4216	8	50
Cottidae	Taurulus bubalis	Sea Scorpion	1	1	1	0	0	0	1	1	0	0	1	0	0	0	1	0	0.4375	0.512348	7	43.75
Crangonidae	Crangon crangon	Brown shrimp	0	3	0	0	0	0	0	2	0	0	0	0	0	0	0	0	0.3125	0.873212	2	12.5
Gadidae	Pollachius pollachius	pollack	9	13	12	4	12	1	4	3	6	7	1	3	4	18	1	5	6.4375	5.01955	16	100
	Gadus morhua	atlantic cod	3	3	0	0	1	0	1	1	1	0	1	0	0	5	3	0	1.1875	1.5152	9	56.25
Gasterosteidae	Spinachia spinachia	Fifteen-spined stickleback	1	0	1	0	1	1	0	2	1	1	0	0	0	0	0	0	0.5	0.632456	7	43.75
Gobiidae	Pomatoschistus minutus	Sand goby	0	0	0	0	0	0	0	0	0	0	0	0	0	0	1	0	0.0625	0.25	1	6.25
	Gobiusculus flavescens	two-spot goby	3	0	1	0	1	1	0	0	0	0	0	0	0	0	0	0	0.375	0.806226	4	25
Labridae	Symphodus melops	Corkwing	8	0	2	1	4	1	2	1	0	0	0	0	0	0	0	0	1.1875	2.136	7	43.75
	Centrolabrus exoletus	rock cook	0	1	0	0	0	0	0	0	0	0	0	0	0	0	0	0	0.0625	0.25	1	6.25
	Labrus bergylta	ballan wrasse	2	0	0	1	2	0	0	0	0	0	0	0	0	0	0	0	0.3125	0.704154	3	18.75
Lotidae	Ciliata mustela	five bearded rockling	1	0	0	0	0	0	0	0	0	0	0	1	0	0	0	0	0.125	0.341565	2	12.5
Palaemonidae	Palaemon serratus	Common prawn	51	45	2	3	3	22	77	15	20	68	10	107	92	53	12	35	38.4375	33.528	16	100
Pleuronectidae	Pleuronectes platessa	Plaice	0	0	0	0	0	0	1	0	2	7	2	0	1	3	1	2	1.1875	1.83371	8	50
Scyliorhinidae	Scyliorhinus canicula	dogfish	0	0	1	0	0	0	0	0	0	0	0	0	0	0	0	0	0.0625	0.25	1	6.25
Syngnathidae	Sygnathus acus	greater pipefish	0	0	1	0	1	0	1	0	0	0	0	0	0	0	0	0	0.1875	0.403113	3	18.75
	Entelurus aequoreus	snake pipefish	0	0	1	0	0	0	0	1	0	0	0	0	0	0	0	0	0.125	0.341565	2	12.5
		Sum all	80	117	25	18	28	26	92	30	30	85	16	111	98	84	22	43	905
		Sum crustaceans	51	48	2	3	3	22	77	17	20	68	10	107	92	53	12	35	620			referenced in text
		Sum fish	29	69	23	15	25	4	15	13	10	17	6	4	6	31	10	8	285
																			Mean	stdev
		Percentage common prawn	63.75	38.4615	8	16.6667	10.7143	84.6154	83.6957	50	66.6667	80	62.5	96.3964	93.8776	63.0952	54.5455	81.3953	59.6488	28.4891
		Percentage commerical spp	15	56.4103	48	72.2222	50	3.84615	7.6087	23.3333	30	17.6471	25	2.7027	6.12245	30.9524	22.7273	18.6047	26.8861	20.2985

## Sheet: Species abundance_highvslow
		High Cover			Low Cover			Overall
Family	Species	Mean	St.Dev	Frequency (%)	Mean	St.Dev	Frequency (%)	Mean	St.Dev	Frequency (%)
Atherinidae	Atherina prebyter	0.625	1.06066	37.5	1.25	1.83225	50	0.9375	1.48183	43.75
Callionymidae	Callionymus lyra	0.875	0.834523	62.5	0	0	0	0.4375	0.727438	31.25
Clupeidae	Clupea harengus	8	17.2378	62.5	0.375	0.517549	37.5	4.1875	12.4216	50
Cottidae	Taurulus bubalis	0.625	0.517549	62.5	0.25	0.46291	25	0.4375	0.512348	43.75
Crangonidae	Crangon crangon	0.625	1.18773	25	0	0	0	0.3125	0.873212	12.5
Gadidae	Pollachius pollachius	7.25	4.77344	100	5.625	5.44944	100	6.4375	5.01955	100
	Gadus morhua	1.125	1.24642	62.5	1.25	1.83225	50	1.1875	1.5152	56.25
Gasterosteidae	Spinachia spinachia	0.75	0.707107	62.5	0.25	0.46291	25	0.5	0.632456	43.75
Gobiidae	Pomatoschistus minutus	0	0	0	0.125	0.353553	12.5	0.0625	0.25	6.25
	Gobiusculus flavescens	0.75	1.0351	50	0	0	0	0.375	0.806226	25
Labridae	Symphodus melops	2.375	2.55999	87.5	0	0	0	1.1875	2.136	43.75
	Centrolabrus exoletus	0.125	0.353553	12.5	0	0	0	0.0625	0.25	6.25
	Labrus bergylta	0.625	0.916125	37.5	0	0	0	0.3125	0.704154	18.75
Lotidae	Ciliata mustela	0.125	0.353553	12.5	0.125	0.353553	12.5	0.125	0.341565	12.5
Palaemonidae	Palaemon serratus	27.25	27.6341	100	49.625	36.8663	100	38.4375	33.528	100
Pleuronectidae	Pleuronectes platessa	0.125	0.353553	12.5	2.25	2.12132	87.5	1.1875	1.83371	50
Scyliorhinidae	Scyliorhinus canicula	0.125	0.353553	12.5	0	0	0	0.0625	0.25	6.25
Syngnathidae	Syngnathus acus	0.375	0.517549	37.5	0	0	0	0.1875	0.403113	18.75
	Entelurus aequoreus	0.25	0.46291	25	0	0	0	0.125	0.341565	12.5

## Sheet: Species abundance combined
Family	Species	Mean per seine	St.Dev	Frequency (%)
Atherinidae	Atherina prebyter	0.9375	1.48183	43.75
Callionymidae	Callionymus lyra	0.4375	0.727438	31.25
Clupeidae	Clupea harengus	4.1875	12.4216	50
Cottidae	Taurulus bubalis	0.4375	0.512348	43.75
Crangonidae	Crangon crangon	0.3125	0.873212	12.5
Gadidae	Pollachius pollachius	6.4375	5.01955	100
	Gadus morhua	1.1875	1.5152	56.25
Gasterosteidae	Spinachia spinachia	0.5	0.632456	43.75
Gobiidae	Pomatoschistus minutus	0.0625	0.25	6.25
	Gobiusculus flavescens	0.375	0.806226	25
Labridae	Symphodus melops	1.1875	2.136	43.75
	Centrolabrus exoletus	0.0625	0.25	6.25
	Labrus bergylta	0.3125	0.704154	18.75
Lotidae	Ciliata mustela	0.125	0.341565	12.5
Palaemonidae	Palaemon serratus	38.4375	33.528	100
Pleuronectidae	Pleuronectes platessa	1.1875	1.83371	50
Scyliorhinidae	Scyliorhinus canicula	0.0625	0.25	6.25
Syngnathidae	Sygnathus acus	0.1875	0.403113	18.75
	Entelurus aequoreus	0.125	0.341565	12.5

## Sheet: diversity primer
Diversity High	Diversity Low
1.3206	0.9995
1.2849	0.7465
1.8598	1.2468
1.3006	0.1754
1.8525	0.2834
0.6426	1.0756
0.775	1.436
1.735	0.6479
1.34638	0.826387	Shannon Diversity
0.462772	0.446784	St Dev
